# Supplementary material for: Breaking (Fake) News: No Personal Relevance Effect on Misinformation Vulnerability
Source: Behav Sci (Basel). 2023 Oct 30;13(11):896. doi: 10.3390/bs13110896 (PMC10669344; doi:10.3390/bs13110896)
Supplement: Supplementary file 1 [file behavsci-13-00896-s001.zip]

Archive with 1 entries (1 files):
- behavsci-2657804-supplementary.pdf
